# Supplementary material for: Constant light in early life induces fear-related behavior in chickens with suppressed melatonin secretion and disrupted hippocampal expression of clock- and BDNF-associated genes
Source: J Anim Sci Biotechnol. 2022 Jun 21;13:67. doi: 10.1186/s40104-022-00720-4 (PMC9215013; doi:10.1186/s40104-022-00720-4)
Supplement: Supplementary file 1 — Additional file 1. [file 40104_2022_720_MOESM1_ESM.xlsx]

## Sheet: Body weight
				LD group Body weight (g)					LL group Body weight (g)
				D1	D7	D14	D21		D1	D7	D14	D21
				43.9	121.1	249.9	533.9		34.1	102.4	218.6	566
				35.4	129.5	269.5	514.6		45.1	149.9	293.6	586.6
				35.6	123.5	274	508		37.2	132.2	292	618.6
				42.5	125.3	315.7	635.2		36.6	117.8	332.4	557.7
				47.2	157.1	289.4	566.1		41.8	128.3	297.1	512
				39.2	128.9	281.6	601.4		35.2	133.3	247.1	546.7
				39.8	129.1	282.4	547.4		42.9	147.4	325	583.1
				41.4	132.3	330.9	640		38.5	125.2	293	577.1
				41.5	128.4	187.7	432.7		39.6	115.2	295.6	598.5
				44.1	161.6	284.4	581.5		35.7	131.4	296.4	628.7
				38.7	119.2	266.6	616.1		45.5	129.8	307.5	558.3
				43	152.4	336.9	646.2		40.4	112.8	269	480.6
				38.7	116.5	284.7	556.2		43.6	145.7	298.7	577.2
				42.6	116	220.8	458.2		36.2	134.7	309.3	562.6
				41	155.9	325.4	605.6		39.1	133.4	266.6	523.8
				39.4	151.1	295.8	573.6		47.1	134.3	246.2	508.3
				38	136.8	320.4	610.8		40	141.2	289.2	538
				36.9	89.4	318.6	614		35.5	143.1	242.8	510.7
				36.4	116.4	300.2	516.3		37.9	109.3	286.2	568.1
				37.3	139.2	305.7	648.5		38.2	132.2	276.1	525.3
				40.2	101.3				38.7	122.1
				35.5	113.8				40.6	138.9
				36.1	145.8				40.2	126.7
				32.5	121.5				40.9	138
				40	91.9				38.9	137.6
				35.8	85.7				35.6	122
				36.7	148				41.7	129.6
				33.7	104.4				44.4	120
				35.2	129.5				43.8	143.9
				37.1	145.1				38.5	135.1
				37.6	112.5				40.2	134.8
				40.8	154.9				38	103.9
				36.4	131.9				35.8	121.4
				37.9	120.4				38.2	138.9
				39.4	140				39.6	107.2
				35.4	148.8				34.2	114.1
				43.2	147.9				35.6	119.3
				37.8	141				40.1	153
				41.3	133.9				34.5	100.8
									35	141.7

## Sheet: ADFI
				ADFI (g)
				LD					LL
			Day1	8.18	9.46				8.33	8.95
			Day2	12.98	14.3				13.78	15.6
			Day3	16.01	15.27				16.53	17.26
			Day4	18.23	18.89				21.02	24.1
			Day5	20.72	22.45				22.22	27.01
			Day6	21.83	24.58				24.65	26.88
			Day7	27.95	28.15				29.77	32.79
			Day8	36.83	35.37	35.27	36.93		36.23	36.99	37.34	37.36
			Day9	38.23	37.57	36.23	39.57		37.67	38.88	37.88	38.71
			Day10	39.13	39.57	41.46	37.24		39.01	40.43	38.65	42.86
			Day11	40.23	-40.23	40.67	41.53		41.56	41.87	40.78	44.55
			Day12	42.15	41.67	43.27	46.11		43.89	44.56	43.08	45.04
			Day13	46.63	44.12	43.87	45.98		46.45	46.01	45.84	47.22
			Day14	46.01	45.98	47.57	47.04		48.66	48.92	47.98	49.67
			Day15	48.67	48.49	49.46	48.78		50.76	51.32	49.77	51.76
			Day16	50.23	51.09	49.88	49		51.49	52.32	50.99	52.24
			Day17	53.89	54.12	56.89	51.7		59.97	64.54	63.32	71.02
			Day18	59.67	61.34	62.08	57.71		62.33	66.99	65.43	58.2
			Day19	65.97	66.67	63.89	68.27		68.54	73.76	68.87	65.02
			Day20	74.23	75.89	78.45	73.23		82.98	84.34	79.78	79.94
			Day21	78.46	80.45	82.55	84.14		93.66	91.89	89.34	89.87

## Sheet: FCR
	LD group FCR				LL group FCR
	1st week	2nd week	3rd week		1st week	2nd week	3rd week
	1.32715	1.73959	1.63232		1.41626	1.84319	1.83586
	1.26604	1.77956	1.68052		1.32948	1.7783	1.76806
		1.66678	1.58			1.69486	1.68859
		1.64711	1.5554			1.78966	1.67522

## Sheet: CORT
						CORT (ng/mL)
						7d		21d
						LD	LL	LD	LL
						17.1662	29.4003	19.2137	34.5498
						21.6151	34.4957	18.861	24.9362
						20.8124	34.6754	21.7217	26.2974
						21.0888	54.9611	23.4131	35.9502
						22.4436	29.1641	21.5797	39.1234
						20.591	31.6806	23.8345	27.2958
						23.7151	37.5729	29.5435	29.4957
						22.8494	24.2627	25.0597	30.7151
						21.4004	29.407	26.946	41.2176
						24.4993	32.544	19.8017	34.4467

## Sheet: Melatonin
						Melatonin (pg/mL)
						7d		21d
						LD	LL	LD	LL
						4.92616	1.89674	4.81893	2.94229
						3.74656	1.89674	3.58571	2.24526
						4.12189	1.33375	4.84573	2.9691
						5.14063	4.79212	4.55083	4.65807
						5.43553	3.47847	3.31762	3.47848
						6.93684	2.75463	4.33636	4.06827
						4.97978	3.42486	5.3283	2.72782
						5.24787	3.90742	5.78405	4.04146
						5.56958	4.65807	6.21299	4.28274
						4.71169	4.81893	5.38191	3.53209

## Sheet: 5-HT
						5-HT (ng/mL)
						7d		21d
						LD	LL	LD	LL
						76.069	83.8721	94.6224	56.069
						85.1108	81.4129	93.5423	70.0497
						83.1171	83.6558	64.8018	74.6255
						68.9209	53.0136	78.9415	61.5227
						115.47	63.2342	85.0733	75.4704
						74.8753	85.8408	106.953	65.2386
						116.197	56.9166	79.634	62.8873
						77.7846	81.5186	86.0665	73.3053
						82.5814	63.4268	87.4129	57.0989
						120.766	78.6023	72.1769	58.705

## Sheet: Open field test
	LD group							LL group
	First Step Time (s)	Grid Number (n)	Defacation (n)	Steps (n)	Escape (n)	Vocalizations (n)		First Step Time (s)	Grid Number (n)	Defacation (n)	Steps (n)	Escape (n)	Vocalizations (n)
	114	0	0	0	0	0		17	17	52	1	0	228
	54	16	33	2	0	241		300	0	0	0	0	0
	15	63	200	3	7	458		300	0	0	0	0	0
	8	17	41	1	2	98		300	0	0	0	0	0
	24	43	91	3	3	308		192	23	44	3	1	144
	25	27	56	2	0	245		300	0	0	0	0	0
	94	33	65	2	0	245		300	0	0	0	0	0
	1	57	121	3	3	289		285	0	1	1	0	2
	24	40	54	2	1	372		48	0	3	0	0	18
	25	37	92	4	3	395		300	0	0	1	0	0
	29	54	96	2	5	301		300	0	0	0	0	0
	5	67	116	3	15	345		16	23	71	2	0	201
	73	9	20	2	0	176		27	31	65	3	5	182
	300	0	0	0	0	144		15	6	26	1	0	64
	62	21	34	1	4	274		19	3	8	1	0	45
	32	26	51	2	2	460		59	7	25	1	0	201
	19	33	70	4	3	285		300	0	0	0	0	0
	11	52	66	1	10	298		300	0	0	0	0	0
	30	20	32	2	3	382		300	0	0	1	0	3
	100	58	132	0	3	168		300	0	0	1	0	224
	94	67	139	2	2	242		300	0	0	1	0	4
	300	0	0	0	0	0		300	0	0	0	0	0
	67	15	62	2	0	207		300	0	0	1	0	0
	31	18	50	2	1	378		300	0	0	0	0	0
	6	41	100	2	5	395		30	5	28	2	0	94
	30	9	36	1	0	153		121	0	1	0	0	0
	300	0	0	0	0	0		300	0	0	0	0	0
	81	36	70	2	6	352		47	2	13	1	0	193
	26	33	66	2	4	313		31	32	69	2	0	0
	14	36	69	2	3	212		130	0	2	1	0	86
	34	20	52	3	0	230		5	1	8	0	1	0
	3	55	129	1	9	125		300	0	0	1	0	0
	130	33	106	1	1	190		10	97	243	2	4	273
	3	68	132	4	8	487		300	0	0	1	0	58
	32	15	38	1	0	0		300	0	0	0	0	0
	45	40	81	1	6	226		300	0	0	0	0	0
	21	15	35	3	0	171		300	0	0	0	0	0
	18	37	88	3	1	377		300	0	0	1	0	0
	30	14	67	2	1	167		21	18	49	3	0	156
								300	0	0	1	0	0

## Sheet: Balance beam test
						LD group			LL group
						Time_stayed (s)	Distance _moved (cm)		Time_stayed (s)	Distance _moved (cm)
						0	120		0	120
						5	102		0	120
						2	120		0	120
						0	120		0	120
						27	58		0	120
						0	120		0	120
						32	90		27	110
						8	42		0	120
						27	105		0	120
						5	50		8	56
						20	120		0	120
						73	49		0	120
						27	99		2	120
						30	32		0	120
						0	30		0	120
						17	52		0	120
						20	52		0	120
						1	120		0	120
						0	120		0	120
						0	120		8	102
						0	120		0	120
						15	64		0	120
						0	120		0	120
						15	120		0	120
						4	54		0	120
						30	105		0	120
						5	120		0	120
						27	120		0	120
						36	33		0	120
						0	120		0	120
						6	120		0	120
						8	36		0	120
						0	120		0	120
						0	120		0	120
						4	120		0	120
						6	120		0	120
						0	120		0	120
						4	120		0	120
						0	120		0	120
									0	120

## Sheet: Tonic immobility test
						Immobility time (s)
						LD group	LL group
						99	22
						116	300
						164	28
						300	300
						161	300
						26	300
						34	300
						300	300
						52	300
						42	190
						149	300
						67	300
						14	25
						23	168
						146	20
						48	300
						33	85
						37	300
						150	300
						16	300
						28	300
						300	300
						305	300
						300	300
						64	300
						85	207
						300	300
						59	300
						45	12
						31	300
						50	75
						19	300
						156	154
						116	300
						215	300
						46	37
						184	21
						36	211
						31	138
							300
